# Supplementary material for: Impact of Environmental Microbes on the Composition of the Gut Microbiota of Adult BALB/c Mice
Source: PLoS One. 2016 Aug 12;11(8):e0160568. doi: 10.1371/journal.pone.0160568 (PMC4982623; doi:10.1371/journal.pone.0160568)
Supplement: S3 Table — (XLSX) [file pone.0160568.s006.xlsx]

## Sheet: Sheet1
S3 Table. Comparison of (A) total serum IgE levels and (B) Dermatitis scores of rostral back and ear among groups Control (Con.), probiotics (Pro.), and intestinal micorbes (IM).
(A) total serum IgE levels
(I)group (J)group	Mean Difference (I-J)	Std. Error	Sig.(P-values)	95% Confidence Interval
				Lower Bound	Upper Bound
Con. IM	1814.40818*	658.766	0.01021	464.987	3163.83
IM Pro.	-2253.80000**	674.268	0.00236	-3634.98	-872.624
Con. Pro.	-439.392	658.766	0.51023	-1788.81	910.029
(B) Dermatitis scores
(I)group (J)group	Mean Difference (I-J)	Std. Error	Sig.(P-values)	95% Confidence Interval
				Lower Bound	Upper Bound
Con. IM	1.29818**	0.39331	0.00263	0.49252	2.10384
IM Pro.	-1.26000**	0.40256	0.00406	-2.08461	-0.43538
Con. Pro.	0.03818	0.39331	0.92335	-0.76747	0.84384
