# Supplementary material for: Impact of Environmental Microbes on the Composition of the Gut Microbiota of Adult BALB/c Mice
Source: PLoS One. 2016 Aug 12;11(8):e0160568. doi: 10.1371/journal.pone.0160568 (PMC4982623; doi:10.1371/journal.pone.0160568)
Supplement: S4 Table — (XLSX) [file pone.0160568.s007.xlsx]

## Sheet: Sheet1
S4 Table. Top 10 most abundant phyla in mice gut microbiome.
Phylum	Mean			P-Value
	Con.	Pro.	IM	Con.-Pro.	Con.-IM	Pro.-IM
Bacteroidetes	0.69241	0.58555	0.71038	0.19837	0.82544	0.13572
Firmicutes	0.29163	0.39841	0.28084	0.19515	0.89368	0.15546
Tenericutes	0.00895	0.00444	0.00139	0.05328	0.00248	0.17991
Proteobacteria	0.0026	0.00609	0.00462	0.0235	0.174	0.31222
Deferribacteres	0.00331	0.00334	0.00207	0.98406	0.45285	0.44116
Cyanobacteria	0.00086	0.00147	0.00045	0.10485	0.27018	0.01008
Actinobacteria	0.00012	0.00023	0.0001	0.03891	0.73944	0.01906
Bacteria_unclassified	8e-05	0.00011	7e-05	0.40402	0.86687	0.31871
Synergistetes	2e-05	1e-05	4e-05	0.84425	0.12559	0.08719
Spirochaetae	1e-05	1e-05	1e-05	0.67576	0.71479	0.43576
Chloroflexi	0	1e-05	3e-05	0.59703	0.00425	0.0144
Comparison among groups Control (Con.), Probiotics (Pro.), and Intestinal Microbes (IM). P-values are from two-tailed least significant difference (*P < 0.05, **P < 0.01; n = 8).
