# Supplementary material for: Impact of Environmental Microbes on the Composition of the Gut Microbiota of Adult BALB/c Mice
Source: PLoS One. 2016 Aug 12;11(8):e0160568. doi: 10.1371/journal.pone.0160568 (PMC4982623; doi:10.1371/journal.pone.0160568)
Supplement: S5 Table — (XLSX) [file pone.0160568.s008.xlsx]

## Sheet: Sheet1
S5 Table. Top 20 most abundant genera in mice gut microbiome.
	genus	mean			P-value
		Con.	Pro.	IM	Con.-Pro.	Con.-IM	Pro.-IM
1	S24-7_norank	0.500327	0.415166	0.523153	0.14621	0.68996	0.06942
2	Blautia	0.0977248	0.120104	0.0932194	0.51257	0.89459	0.43252
3	Ruminococcaceae_uncultured	0.0553463	0.0896278	0.057605	0.06335	0.89845	0.08129
4	Bacteroides	0.0858029	0.0717548	0.0569625	0.57611	0.25672	0.55623
5	Lachnospiraceae_uncultured	0.0288414	0.0428949	0.0268068	0.14145	0.82707	0.0948
6	Prevotellaceae_uncultured	0.0386075	0.0237007	0.025059	0.12875	0.16539	0.8868
7	RC9_gut_group	0.0309546	0.0231006	0.0235717	0.45626	0.48339	0.96411
8	Oscillibacter	0.0226834	0.0418915	0.0191122	0.04608	0.69744	0.02015
9	Ruminococcaceae_unclassified	0.0236464	0.0236007	0.0162798	0.99316	0.17739	0.17998
10	Alistipes	0.0211106	0.0187655	0.0604552	0.78986	0.00018	9e-05
11	Ruminococcaceae_incertae_sedis	0.0196438	0.0236413	0.0150042	0.34192	0.2718	0.04789
12	Lachnospiraceae_unclassified	0.0143435	0.0140462	0.028325	0.97031	0.091	0.08478
13	Alloprevotella	0.0121257	0.0242943	0.0140162	0.2304	0.84966	0.30868
14	Anaerotruncus	0.0084478	0.0121087	0.00686212	0.18945	0.56319	0.06547
15	Anaeroplasma	0.0061422	0.00342117	0.000440012	0.16579	0.00668	0.13065
16	Roseburia	0.00354716	0.0147839	0.00471661	0.06989	0.84435	0.10178
17	vadinBB60_norank	0.00580436	0.00357276	0.0042485	0.09686	0.23909	0.60422
18	Defluviitaleaceae_incertae_sedis	0.00184428	0.000945785	0.000613331	0.08328	0.02117	0.50837
19	Erysipelotrichaceae_uncultured	0.00177766	0.00123295	0.000523549	0.32194	0.02952	0.20069
20	Family_XIII_incertae_sedis	0.00119913	0.000270273	0.000300799	0.00544	0.00687	0.91986
Comparison among groups Control (Con.), Probiotics (Pro.), and Intestinal Microbes (IM).
