# Supplementary material for: Impact of Environmental Microbes on the Composition of the Gut Microbiota of Adult BALB/c Mice
Source: PLoS One. 2016 Aug 12;11(8):e0160568. doi: 10.1371/journal.pone.0160568 (PMC4982623; doi:10.1371/journal.pone.0160568)
Supplement: S6 Table — (XLSX) [file pone.0160568.s009.xlsx]

## Sheet: Sheet1
S6 Table. Immunity function correlated 19 OTUs in mice gut microbiome and traced in intestinal bacteria of goat.
	OTU ID	OTU of goat	mean			P-value
			Con.	Pro.	IM	Con.-Pro.	Con.-IM	Pro.-IM
1	OTU7537	0	7.125	36.625	1072.5	0.82305	0	0
2	OTU7502	0	75.375	65.625	542.5	0.86168	0	0
3	OTU7378	0	185.375	97.375	614	0.34171	0.00011	1e-05
4	OTU7638	0	42.125	67.875	543.375	0.77453	1e-05	2e-05
5	OTU6358	2108	8.875	37.75	1192.62	0.86011	0	0
6	OTU3494	0	80.25	67.375	406.5	0.88242	0.00106	0.00074
7	OTU7076	0	3.375	6.625	38.875	0.68495	0.00019	0.00053
8	OTU1867	0	596.625	503.25	3982.25	0.79598	0	0
9	OTU281	0	0	99.625	167.5	0.13981	0.01745	0.30766
10	OTU3867	0	0	169.75	257.625	0.13533	0.02819	0.43039
11	OTU2568	0	0.25	172.375	318.875	0.1564	0.01279	0.22466
12	OTU1096	0	0.125	8	89.5	0.62787	1e-05	4e-05
13	OTU5344	0	0.5	12	70.875	0.69755	0.02514	0.05664
14	OTU3488	0	294	184.875	661.25	0.42947	0.01307	0.00204
15	OTU3001	0	203.875	121	55	0.06627	0.00223	0.1378
16	OTU7183	0	197.375	148.625	83.375	0.24052	0.01015	0.12086
17	OTU4086	0	150.75	138.5	66.875	0.63223	0.00321	0.00981
18	OTU1609	0	196.25	195.5	106.625	0.98002	0.0064	0.00678
19	OTU4625	0	306.5	64.75	78.25	4e-05	5e-05	0.77656
Comparison among groups Control (Con.), Probiotics (Pro.), and Intestinal Microbes (IM).
