# Supplementary material for: Impact of Environmental Microbes on the Composition of the Gut Microbiota of Adult BALB/c Mice
Source: PLoS One. 2016 Aug 12;11(8):e0160568. doi: 10.1371/journal.pone.0160568 (PMC4982623; doi:10.1371/journal.pone.0160568)
Supplement: S7 Table — (XLSX) [file pone.0160568.s010.xlsx]

## Sheet: Sheet1
S7 Table. Immunity function correlated OTUs.
OTU ID	taxonomy
OTU7537	d__Bacteria; p__Bacteroidetes; c__Bacteroidia; o__Bacteroidales; f__Rikenellaceae; g__Alistipes
OTU7502	d__Bacteria; p__Bacteroidetes; c__Bacteroidia; o__Bacteroidales; f__S24-7; g__norank; s__uncultured_bacterium
OTU7378	d__Bacteria; p__Bacteroidetes; c__Bacteroidia; o__Bacteroidales; f__S24-7; g__norank
OTU7638	d__Bacteria; p__Bacteroidetes; c__Bacteroidia; o__Bacteroidales; f__S24-7; g__norank; s__uncultured_bacterium
OTU6358	d__Bacteria; p__Bacteroidetes; c__Bacteroidia; o__Bacteroidales; f__Rikenellaceae; g__Alistipes; s__uncultured_bacterium
OTU3494	d__Bacteria; p__Bacteroidetes; c__Bacteroidia; o__Bacteroidales; f__S24-7; g__norank; s__uncultured_bacterium
OTU7076	d__Bacteria; p__Bacteroidetes; c__Bacteroidia; o__Bacteroidales; f__S24-7; g__norank; s__uncultured_bacterium
OTU281	d__Bacteria; p__Bacteroidetes; c__Bacteroidia; o__Bacteroidales; f__Bacteroidaceae; g__Bacteroides
OTU3867	d__Bacteria; p__Bacteroidetes; c__Bacteroidia; o__Bacteroidales; f__Bacteroidaceae; g__Bacteroides
OTU2568	d__Bacteria; p__Bacteroidetes; c__Bacteroidia; o__Bacteroidales; f__Bacteroidaceae; g__Bacteroides
OTU1096	d__Bacteria; p__Bacteroidetes; c__Bacteroidia; o__Bacteroidales; f__S24-7; g__norank; s__uncultured_bacterium
OTU5344	d__Bacteria; p__Firmicutes; c__Clostridia; o__Clostridiales; f__Ruminococcaceae; g__Ruminococcus; s__unidentified
OTU1867	d__Bacteria; p__Bacteroidetes; c__Bacteroidia; o__Bacteroidales; f__S24-7; g__norank; s__uncultured_bacterium
OTU3001	d__Bacteria; p__Bacteroidetes; c__Bacteroidia; o__Bacteroidales; f__Bacteroidaceae; g__Bacteroides
OTU7183	d__Bacteria; p__Bacteroidetes; c__Bacteroidia; o__Bacteroidales; f__S24-7; g__norank; s__uncultured_Bacteroidales_bacterium
OTU3488	d__Bacteria; p__Bacteroidetes; c__Bacteroidia; o__Bacteroidales; f__S24-7; g__norank; s__uncultured_bacterium
OTU4086	d__Bacteria; p__Firmicutes; c__Clostridia; o__Clostridiales; f__Ruminococcaceae; g__Incertae_Sedis
OTU1609	d__Bacteria; p__Firmicutes; c__Clostridia; o__Clostridiales; f__Ruminococcaceae; g__Incertae_Sedis; s__unidentified
OTU4625	d__Bacteria; p__Bacteroidetes; c__Bacteroidia; o__Bacteroidales; f__S24-7; g__norank; s__uncultured_bacterium
