# Supplementary material for: Impact of Environmental Microbes on the Composition of the Gut Microbiota of Adult BALB/c Mice
Source: PLoS One. 2016 Aug 12;11(8):e0160568. doi: 10.1371/journal.pone.0160568 (PMC4982623; doi:10.1371/journal.pone.0160568)
Supplement: S8 Table — (XLSX) [file pone.0160568.s011.xlsx]

## Sheet: Sheet1
S8 Table. Correlation between microbial species and immunity indexes among all samples.
	OTU7537	OTU7502	OTU7378	OTU7638	OTU6358	OTU1867	OTU3494
(A) IgE
Pearson
R value	-.476*	-.635**	-.409*	-.592**	-.428*	-.573**	-.505*
P value	0.019	0.001	0.047	0.002	0.037	0.003	0.012
Spearman
R value	-0.397	-.567**	-0.339	-.457*	-.417*	-.531**	-.486*
P value	0.054	0.004	0.105	0.025	0.042	0.008	0.016
(B) Dermatitis_Scores
Pearson
R value	-.468*	-.622**	-0.302	-628**	-0.398	-.549**	-.562**
P value	0.021	0.001	0.151	0.001	0.054	0.005	0.004
Spearman
R value	-.491*	-.507*	-0.367	-.492*	-.488*	-.485*	-.471*
P value	0.015	0.011	0.078	0.015	0.016	0.016	0.02
	OTU7183	OTU7076	OTU281	OTU3867	OTU2568	OTU1096	OTU5344
(C) IgE
Pearson
R value	0.397	-0.316	-0.229	-0.192	-0.246	-.587**	-0.116
P value	0.055	0.133	0.283	0.37	0.247	0.003	0.589
Spearman
R value	0.278	-.407*	-.435*	-.476*	-.496*	-.477*	-.490*
P value	0.188	0.049	0.034	0.019	0.014	0.019	0.015
(D) Dermatitis_Scores
Pearson
R value	0.38	-0.211	-0.259	-0.235	-0.273	-.648**	0.048
P value	0.067	0.323	0.222	0.269	0.179	0.001	0.825
Spearman
R value	.406*	-.500*	-.431*	-.481*	-.456*	-.528*	-0.306
P value	0.049	0.013	0.036	0.017	0.025	0.008	0.146
